# Supplementary material for: Use of a Nasal Cannula as a Preoxygenation Adjunct: A Randomized Crossover Study
Source: Anesthesiol Res Pract. 2024 Sep 5;2024:7873142. doi: 10.1155/2024/7873142 (PMC11392575; doi:10.1155/2024/7873142)
Supplement: Supplementary Materials — Supplementary material 1: a flowchart showing example of one of the participants sequences of preoxygenation. The entire chronological steps that the participants underwent with 6 preoxygenation techniques are described. Supplementary material 2: the statistical formula used to calculate the sample size and the calculations done is described. [file 7873142.f1.zip]

Archive with 2 entries (2 files):
- Flowchart explaining the sequence of preoxygenation in a volunteer.docx
- Statistical formula used for calculating sample size.odt
