# Supplementary material for: Use of a Nasal Cannula as a Preoxygenation Adjunct: A Randomized Crossover Study
Source: Anesthesiol Res Pract. 2024 Sep 5;2024:7873142. doi: 10.1155/2024/7873142 (PMC11392575; doi:10.1155/2024/7873142)
Supplement: Supplementary Materials — Supplementary material 1: a flowchart showing example of one of the participants sequences of preoxygenation. The entire chronological steps that the participants underwent with 6 preoxygenation techniques are described. Supplementary material 2: the statistical formula used to calculate the sample size and the calculations done is described. [file 7873142.f1.zip › Statistical formula used for calculating sample size.odt]

Statistical formula used for calculating sample size
A math equations and formulas

Description automatically generated with medium confidence

Source: SPSS

Pooled standard deviation (SD) = 7
Z (alpha) table value = 1.96  
Z (beta) table value = 0.84
Clinically significant difference (d) = 5
Number of repetitions (m) = 6
Required sample size (each group): 12.8
